# Supplementary material for: Failure of bumetanide to improve outcome after intracerebral hemorrhage in rat
Source: PLoS One. 2019 Jan 10;14(1):e0210660. doi: 10.1371/journal.pone.0210660 (PMC6328169; doi:10.1371/journal.pone.0210660)
Supplement: S1 Dataset — (XLSX) [file pone.0210660.s001.xlsx]

## Sheet: Exp 1
Animal ID	Group	Ipsilateral Blood Volume	Contralateral Blood Volume	Cerebellum Blood Volume	Hematoma Volume	Water Night 1	Water Day 1	Blood Serum Content	Ab Muscle Water Content	Thigh Muscle Water Content	Activity Hour 0	Activity Hour 1	Activity Hour 2	Activity Hour 3	Activity Hour 4	Activity Hour 5	Activity Hour 6	Activity Hour 7	Activity Hour 8	Activity Hour 9	Activity Hour 10	Activity Hour 11	Activity Hour 12	Activity Hour 13	Activity Hour 14	Activity Hour 15	Activity Hour 16	Activity Hour 17	Activity Hour 18	Activity Hour 19	Activity Hour 20	Activity Hour 21	Activity Hour 22	Activity Hour 23	Temperature Hour 0	Temperature Hour 1	Temperature Hour 2	Temperature Hour 3	Temperature Hour 4	Temperature Hour 5	Temperature Hour 6	Temperature Hour 7	Temperature Hour 8	Temperature Hour 9	Temperature Hour 10	Temperature Hour 11	Temperature Hour 12	Temperature Hour 13	Temperature Hour 14
11816	Bumet	35.5206	7.13651	4.8218	28.3841	20	7	0.434296	75.9856	67.2778	-9.53825	6.1105	-3.13867	-12.0747	-1.30275	-18.9862	-12.861	-2.66083	-1.72192	6.325	3.85892	0.9535	1.75208	0.714583	-0.4155	2.80683	1.17633	3.25158	2.05458	3.64633	3.17058	-7.68342	-5.94325	-9.32542	-0.15275	-0.0570833	-0.0218333	0.0600833	-0.273583	-0.30525	-0.093	0.296083	0.42475	0.419833	0.945	0.903833	0.916417	0.877083	0.507917
11819	Vehicle	43.4775	10.733	5.42317	32.7441	1	5	0.38881	74.3307	75.9532	0.500167	-2.43142	0.0978333	1.62533	-1.03767	-2.61525	-8.04825	-7.28533	0.687	1.20075	-3.46417	-1.68025	0.299	1.18875	1.80158	4.34825	1.50742	1.37108	2.14725	-5.37242	0.782167	-0.3475	-9.57892	-0.0743333	-0.10625	-0.486583	-0.341417	-0.264833	-0.404417	-0.48	-1.084	-0.372417	0.948833	1.18117	0.420667	0.356333	0.84575	1.1395	1.26307
11820	Bumet	32.8254	8.104	4.2989	24.7215	12	12	0.353313	75.0144	75.6163	-7.50025	-3.63408	-2.448	-9.51383	-3.6925	-9.14467	-9.69017	-5.34192	-4.26867	-2.59217	-3.0225	0.0486667	-1.24617	0.555	0.760417	0.380545	2.21367	1.35508	2.80583	-1.27525	3.025	-10.391	-4.42242	0.12225	0.306	0.262333	0.48375	0.392083	0.265833	0.81875	0.73575	1.06783	1.56333	1.67075	1.80058	1.5225	1.076	1.25725	0.949333
11821	Vehicle	31.8025	9.585	5.8152	22.2177	2	11	0.487809	75.6047	76.5384	-1.34	-4.45967	-9.88292	-0.733	-2.14333	-4.75792	-10.14	-5.47758	3.80258	-0.315333	2.94942	2.84008	0.02475	-0.635417	0.08775	-5.07747	0.684667	2.82667	1.26342	-1.999	-1.19833	-0.708833	-6.08558	-1.72842	-0.30475	-0.309667	-0.406583	-0.290083	-0.738083	-0.63075	-0.83225	0.0535	0.535917	0.407833	0.778167	0.663083	0.696667	0.759917	0.794429
11823	Bumet	40.2142	11.956	7.3473	28.2582	2	22	0.366468	76.408	76.9574	-8.8115	-1.80442	-0.815417	-5.98608	-9.07542	-4.63542	-4.79617	-5.06183	0.272833	-1.03133	-0.0870833	0.8385	-6.20517	0.378417	0.103417	0.344385	0.1915	3.027	5.84508	-0.1585	-6.81942	3.90733	-5.17108	-6.20575	-0.405417	-0.0706667	-0.14075	-0.0130833	0.153417	-0.0776667	0.0668333	0.171	0.45875	0.868083	0.35625	0.26	0.378667	0.34625	0.4198
11825	Vehicle	20.5166	6.57207	4.15907	13.9445	2	4	0.45836	74.5407	75.9777	-0.4175	-9.17917	-7.11425	3.4535	-0.3605	5.72725	-2.19825	-0.785	-0.380167	0.220583	0.4005	-3.05233	-2.33467	-4.07558	-1.29442	0.113571	2.81492	-0.0629	3.30975	3.77683	-3.2785	-1.43658	-3.6515	-2.8315	-0.00441667	-0.498417	-0.107667	-0.0356667	-0.434083	-0.237	0.0203333	0.648083	0.695	0.48575	0.41525	-0.0764167	0.416583	0.1705	0.239214
11827	Bumet	17.5388	11.4937	2.53726	6.04512	31	26	0.424108	75.8589	74.1894	-8.61992	3.81975	4.80475	2.56983	-1.058	-6.42017	1.32142	2.23667	1.58417	0.0906667	-0.579	-7.27667	6.05525	0.82475	1.44675	1.781	1.14617	-0.8018	-5.77525	-3.322	2.75792	3.143	-4.25117	-5.69083	0.081	0.233833	0.3065	0.0935	-0.193667	0.0865	0.00441667	0.3255	0.539417	0.202167	0.432	0.2395	0.46575	0.661583	0.773267
11828	Vehicle	30.3293	6.69656	4.60237	23.6328	13	21	0.53556	75.7693	75.3164	-3.0565	1.39117	-0.93525	-2.391	-0.7505	3.05242	5.14825	-0.779167	0.389417	0.15575	2.45567	-4.51933	-4.0965	0.00525	0.565917	1.81408	-1.0135	3.32667	-1.30618	-1.44908	-4.86042	-1.449	-6.69542	-2.91942	0.529667	0.698	0.57625	0.338167	0.40925	0.505083	0.440583	0.4335	0.509667	0.49525	0.343583	-0.0576667	0.12825	0.595	0.615429
11861	Vehicle	35.9341	6.58883	3.74243	29.3453	4	2	0.416943	74.9104	78.372	-5.58017	2.10783	-2.84958	-9.70658	-0.270167	-2.31667	-2.56925	-2.95217	-0.124917	-7.77983	1.00958	-0.389833	6.99008	5.63308	0.974917	-0.739167	-6.57958	-0.149833	-0.588	-16.169	-10.7442	-14.2837	-10.966	-2.81325	0.510667	0.296333	0.985545	0.403083	0.0293333	0.35775	0.607667	0.546833	-0.0470833	-0.0072	-0.110917	-0.281417	-0.126667	0.122917	0.449143
11862	Bumet	29.7244	3.77286	2.69639	25.9515	7	2	0.463325	73.6342	73.7975	-2.68325	-10.0083	-1.91208	-5.97717	-4.57667	-4.34425	-14.4776	-6.33767	0.83075	1.61642	2.67358	-5.03758	-0.569167	0.0453333	4.94175	-1.89208	0.173667	0.92025	-4.451	-2.11733	-0.5465	-1.74958	-7.26833	-5.69083	0.419167	0.526583	0.32475	0.25975	0.395583	0.513917	0.751083	0.645083	0.467667	0.370444	-0.143667	0.0933333	0.74125	0.937	1.05279
11863	Bumet	26.4713	7.00696	2.55409	19.4643	4	5	0.446674	76.1271	75.0951	-3.80492	2.87508	11.6255	-6.076	-6.48475	14.9648	-7.417	3.44092	-0.512333	-1.15525	1.94625	-3.57833	0.0650833	3.34458	2.14483	0.811583	-3.82667	-1.9285	-4.094	-6.28483	2.32958	-0.258917	-16.3652	3.6095	0.352917	0.466417	0.2515	0.483833	0.90875	1.216	0.764333	1.46642	1.41663	1.387	-0.231222	-0.5945	-0.0395833	-0.0946667	0.245857
11864	Vehicle	38.3863	6.98685	2.94186	31.3994	12	10	0.361642	75.134	74.1942	3.15017	-1.28758	4.21342	-0.998917	-0.191333	-4.01258	2.59	0.0265	4.72608	-0.852917	0.261583	-0.718667	-3.8555	1.67258	7.38808	2.202	2.73308	-2.29733	-0.47	-3.93983	-4.86783	-5.35092	-5.4705	-1.06067	0.0899167	0.394	0.209333	0.7655	0.458	0.826	1.268	1.03408	1.45392	0.46625	-0.158167	-0.4705	-0.541917	0.540667	0.419
11865	Bumet	26.9385	4.30558	2.13376	22.6329	6	36	0.50946	75.7859	74.3398	3.57192	-6.49417	-9.50142	-3.56308	-4.03158	-14.2752	-12.2709	-11.6612	-1.09375	-3.844	-6.17008	0.295364	-0.830333	5.65458	0.0673333	-4.99333	0.088	-0.388083	1.6515	-6.043	-5.687	-0.471083	-5.3305	-17.4413	0.243833	0.359167	0.774333	0.6165	0.17375	-0.0783333	0.368667	0.6435	0.785333	1.00775	0.4608	-1.17867	-0.360667	0.00908333	0.372929
11866	Vehicle	26.5184	9.2639	2.69619	17.2545	4	2	0.48455	74.1968	74.1691	-5.91842	-3.27842	-6.90917	-11.5602	3.54408	-1.876	-9.77233	-9.29017	-0.593833	-0.351333	1.24492	-0.17375	-0.34275	1.98908	-2.85375	3.46458	6.88725	4.229	-3.12083	-6.49775	1.92567	-4.90458	-1.24358	-2.04958	0.486417	0.153667	0.0175	0.11	1.01967	0.900583	0.776	0.503	1.37217	1.44867	1.52133	0.892222	-0.163917	0.0975833	0.259429
11867	Bumet	29.6665	7.31178	2.41199	22.3547	5	32	0.305512	74.668	74.9453	-10.2002	-1.43608	-2.20642	-2.02308	-1.32125	-5.14458	1.20808	-5.6615	-1.24133	-5.04392	-2.43017	-1.65608	-3.68567	-0.670833	-1.76708	-3.64883	-1.76058	-2.93833	2.27967	-11.2193	-2.75875	-16.9199	-11.8938	-4.33825	0.00575	0.0576667	0.410167	0.381833	0.784083	0.608917	-0.1075	0.440917	0.668667	0.76325	1.23192	0.497364	-1.00744	-0.636333	0.152
11868	Vehicle	31.0147	5.19065	3.05503	25.8241	3	5	0.448967	74.1949	74.4825	-1.56017	-3.86733	4.26983	-2.54292	-4.66925	-1.72983	-3.95175	-2.73017	-0.506667	-0.034	0.65975	0.994083	0.906167	1.5525	7.12092	-0.663	-2.10308	5.79375	2.60217	-3.37475	2.52017	-1.44242	-5.55092	-0.529917	-0.179167	-0.146	0.177917	0.436083	0.4255	0.218583	0.1035	0.607	1.43425	1.49117	1.16875	1.15408	0.134833	-0.1617	0.370429
Animal ID	Group	Ipsilateral Blood Volume	Contralateral Blood Volume	Cerebellum Blood Volume	Hematoma Volume	Water Day -1	Water Day 1	Blood Serum Content	Ab Muscle Water Content	Thigh Muscle Water Content	Blood Pressure Hour 0	Blood Pressure Hour 1	Blood Pressure Hour 2	Blood Pressure Hour 3	Blood Pressure Hour 4	Blood Pressure Hour 5	Blood Pressure Hour 6	Blood Pressure Hour 7	Blood Pressure Hour 8	Blood Pressure Hour 9	Blood Pressure Hour 10	Blood Pressure Hour 11	Blood Pressure Hour 12	Blood Pressure Hour 13	Blood Pressure Hour 14	Blood Pressure Hour 15	Blood Pressure Hour 16	Blood Pressure Hour 17	Blood Pressure Hour 18	Blood Pressure Hour 19	Blood Pressure Hour 20	Blood Pressure Hour 21	Blood Pressure Hour 22	Blood Pressure Hour 23
12543	Bumet	27.15	12.71	7.36	14.44	41	2	44.6541	70.6704	74.4345	-2.583	-11.3108	22.537	-13.634	0.241	8.416	-10.097	0.6891	1.0483	6.3183	5.9087	7.9268	-0.7956	2.8905	-21.075	15.4854	-5.5062	8.4054	-31.6395	15.7812	-2.9207	6.2416	-13.8215	-7.981
12567	Bumet	32.79	19.02	6.6	13.77	53		45.9003	71.0971	72.9827	-1.6375	5.3158	-1.5628	-2.5609	3.424	-3.2627	-1.0517	3.884	-2.4194	2.095	7.1377	-4.0332	0.9817	-1.9545	10.7629	-4.068	-7.7512	7.6794	1.9671	-4.6296	-3.5402	8.3575	-3.8077	-3.858
12566	Bumet	44.31	16.07	7.22	28.24	73	44	44.1873	67.5974	73.925	-4.5745	9.8263	5.6648	-14.9617	-1.76	-0.4685	-1.1169	-0.4218	4.3491	-2.597	5.184	9.141	-7.3249	8.9545	3.6678	0.8588	-1.4243	3.3115	4.8822	-1.604	-18.7867	6.4585	-7.5797	-2.9932
[truncated: 9 more columns]

## Sheet: Exp 2
Animal ID	Group	NDS Score	Ipsi Striatum Edema	Contra Striatum Edema	Ipsi Cortex Edema	Contra Cortex Edema	Cerebellum Edema	Ab Water	Thigh Water	% Serum	Average Water Consumed
11760	Vehicle	8	82.9094	78.503	80.7333	79.8658	77.8689	75.9914	76.39	34.2733	12.5
11761	Vehicle	7	83.4832	79.5669	80.8739	79.5574	77.8912	75.5633	76.4457	39.763	16.5
11762	Bumetanide	0	79.163	78.7538	78.7524	78.6159	78.34	71.8853	76.7517	43.6321	34.5
11763	Vehicle	8	84.3812	79.8362	80.5985	80.4075	78.4363	75.7003	76.6758	51.895	21
11764	Bumetanide	0	78.6341	77.9394	78.8449	78.5511	77.7301	71.855	75.3642	40.9626	38
11765	Bumetanide	3	82.377	78.1055	79.638	78.3626	77.9373	75.6109	73.8316	41.9995	28.5
11766	Bumetanide	1	77.8607	77.9392	79.5205	79.3522	77.8768	74.46	75.7284	46.4622	34.75
11767	Bumetanide	5	84.2562	79.3427	81.2394	80.9653	78.11	72.9156	69.285	46.6161	12.5
11768	Vehicle	5	84.0696	79.0925	81.0719	81.0259	78.5874	73.2294	70.5203	49.5317	11
11769	Bumetanide	6	83.5384	78.848	80.2778	79.7952	77.7858	75.7495	77.317	52.1771	18
11770	Vehicle	7	84.9916	79.703	80.5369	79.2507	78.1362	75.6269	75.0098	48.8979	21.25
11771	Vehicle	10	84.5116	79.5968	82.2737	81.5684	78.6989	74.7913	56.4768	46.0376	6.5

## Sheet: Exp3
Animal ID	Group	NDS Score	Ipsi Striatum Edema	Contra Striatum Edema	Ipsi Cortex Edema	Contra Cortex Edema	Cerebellum Edema	Ab Water	Thigh Water	% Serum	Average Water Consumed
11870	Vehicle	6	84.106	79.0723	80.17	79.2675	77.4166	74.7041	75.5318	37.7909	13.75
11871	12 Hr	7	82.4324	77.896	79.2439	78.3801	77.6621	74.0209	76.0694	41.4537	8.75
11872	6 Hr	9	84.712	78.3848	80.543	79.3503	77.4181	75.8219	76.7225	41.3756	13.5
11873	12 Hr	7	83.8035	77.9817	80.3725	79.3171	77.6136	74.2249	74.3808	39.9202	17.25
11874	Vehicle	9	83.884	78.098	79.4983	78.6408	76.8297	75.4315	76.2902	42.8677	19.75
11875	Vehicle	1	82.9582	77.749	79.6547	78.7964	77.8798	75.6731	75.6147	54.3182	17.75
11876	6 Hr	7	83.8258	78.5323	80.5745	79.2256	76.6736	74.705	75.3733	41.8897	10.25
11877	12 Hr	6	81.4159	78.2216	80.053	79.2145	77.2949	74.0137	75.1053	47.3232	21
11878	6 Hr	10	83.7044	78.4416	80.7419	80.1658	75.6272	74.7445	75.5748	37.4703	10.75
11879	12 Hr	5	82.6852	79.3632	80.0306	79.7414	77.3313	73.7349	75.5792	47.2758	14
11880	6 Hr	9	84.83	78.6561	80.4842	79.8292	77.7988	72.9773	74.3222	33.1654	6.5
11881	12 Hr	5	81.6919	78.376	79.2543	78.8918	77.2318	72.6836	75.7595	33.9831	7
11882	vehicle	7	83.7657	79.7386	80.5659	79.7091	77.9324	75.4911	76.5397	34.4216	7.25
11883	vehicle	7	81.8	78.9757	79.4924	79.5003	77.2643	72.8165	76.1183	39.979	15
11884	6 Hr	1	83.4043	76.7391	80.0992	78.369	77.4084	71.3005	75.7865	42.7305	33
11885	vehicle	8	82.4143	78.5637	80.1265	79.0767	77.5351	73.7858	76.2188	44.7713	14.75
11886	12 Hr	5	84.3941	78.0618	80.3468	79.6429	77.5556	74.6874	75.8765	40.9225	9
11887	vehicle	0	82.3293	77.6618	79.8203	77.4323	77.7736	72.2768	76.1533	43.3724	27.25
11888	12 Hr	6	83.1791	79.1786	80.0399	79	77.0656	75.2199	77.1899	40.6708	29
11889	vehicle	8	83.3499	77.551	80.4841	80.4442	77.5273	75.2606	76.1765	40.5716	6.25
11890	6 Hr	2	80.7031	77.6993	79.361	78.1643	77.7661	74.4619	75.9149	43.2476	36.75
11891	12 Hr	7	84.0297	77.89	79.7488	79.8016	77.5486	73.4769	76.7383	35.4347	14
11892	6 Hr	8	81.3801	79.2746	79.765	79.8736	77.6131	75.5639	76.3988	28.7006	11.25
11893	6 Hr	7	81.7411	76.9554	79.0587	77.9381	77.5072	75.0775	76.5056	36.5756	10.25

## Sheet: Exp4
Animal ID	Group	NDS Score	Ipsi Striatum Edema	Contra Striatum Edema	Ipsi Cortex Edema	Contra Cortex Edema	Cerebellum Edema	Ab Water	Thigh Water	% Serum
11970	V	7	83.4402	79.7339	80.6508	79.9462	77.748	72.7259	72.3487	44.3251
11971	V	7	83.5422	79.7087	79.6636	79.2519	77.6618	70.9109	75.6407	41.4678
11972	B	4	82.3256	78.8	80.2013	79.0682	77.6374	74.9233	68.0468	36.3059
11973	B	8	83.4895	78.637	80.607	79.6519	77.6874	74.1294	74.8086	29.3632
11974	B	10	83.4232	77.6418	81.0658	80.5402	78.1076	73.3218	70.3135	31.3342
11975	B	8	82.7511	77.3613	79.7034	79.6404	77.1229	70.9747	71.5199	39.7763
11976	V	9	82.6303	78.6517	79.4271	79.607	77.2584	72.5572	74.5945	41.3084
11977	V	5	83.2985	78.3133	79.7061	79.5311	77.1334	71.835	74.9889	42.447
11978	B	9	80.6543	76.4479	79.8851	78.7066	76.9762	67.5096	72.6156	43.477
11979	V	10	86.1831	79.2746	81.6118	80.4636	78.1534	72.9392	69.5774	42.2651
11980	V	7	83.8191	80.5128	80.7692	79.974	77.9693	73.7261	73.5001	41.9446
11981	B	6	82.6159	78.6008	80.0714	78.5435	77.9358	73.159	74.4529	35.7563
11982	V	3	84.127	79.4061	80.7245	80.6273	78.15	73.9121	74.6087	44.4768
11983	V	4	83.3757	79.6491	78.5106	79.169	77.8871	69.6661	63.6084	37.9848
11984	V	4	83.4171	79.9015	80.2548	79.7676	77.8743	75.0227	76.1611	46.0237
11985	V	4	82.6877	74.4589	78.9598	78.2555	78.0297	74.8767	67.4697	45.6704
11986	B	7	84.267	79.2186	79.8467	79.2561	77.1079	72.604	75.7259	33.8952
11987	B	8	85.1351	77.9975	80.1718	79.5092	77.4029	74.1125	73.6567
11988	B	6	85.1485	79.0993	80.5046	79.1474	77.6613	72.5468	75.1094	34.2173
11989	B	3	85.2641	78.6325	80.2579	79.0251	77.8458	71.5091	72.0404	36.4692

## Sheet: Exp5
Animal ID	Group	Ab Water Content	Thigh Water Content	% Serum	NDS Baseline	NDS Day 6	NDS Day 9	Water-Baseline	Water-Day 0	Water-Day 1	Water-Day 2	Water-Day 3	Water-Day 4	Water-Day 5	Water-Day 6	Water-Day 7	Water-Day 8	Ipsi Na (ppm/g)	Ipsi K (ppm/g)	Ipsi Fe (ppm/g)	Contra Na (ppm/g)	Contra K (ppm/g)	Contra Fe (ppm/g)
12068	V	74.3613	76.3716	47.7826	0	4	4	50	35	32	56	45	43	48	42	45	56	64.0845	167.84	4.31925	545.918	1772.96	29.5918
12069	B	70.9271	74.337	38.6252	0	7	4	38	31	48	46	46	39	48	49	61	66	625.422	1563.55	39.3701	598.846	1760.46	36.2193
12010	V	68.3969	76.2589	40.7454	0	2	1	42	33	50	56	54	50	52	55	50	50	590.793	1687.98	45.7801	539.843	1896.75	33.3333
12011	V	72.883	75.9515	49.0307	0	1	0	46	35	45	52	58	51	55	63	53	57	573.693	1767.04	32.0919	556.833	1902.94	34.7382
12012	B	72.9312	75.836	49.2752	1	3	3	40	10	38	38	36	40	41	50	57	71	636.748	1795.14	45.5121	579.073	1902.5	32.8181
12013	B	71.1442	75.4116	49.0764	0	1	0	40	33	46	48	50	48	55	62	72	72	676.732	1710.48	60.2131	563.694	1910.83	29.4055
12014	B	67.606	74.5	42.1399	0	5	3	50	34	38	44	33	48	43	52	65	66	706.136	1517.76	45.3175	557.43	1815.26	23.4538
12015	B	74.2405	76.1258	41.6524	0	4	1	48	35	55	54	48	54	58	50	62	63	675.182	1703.16	51.2165	597.668	1909.62	41.3994
12016	V	74.6414	75.8172	53.02	0	7	5	40	13	54	55	47	54	52	57	46	46	641.318	1571.61	42.7123	620.472	1811.02	38.4252
12017	V	75.2291	76.1874	43.2465	0	2	1	37	32	38	48	43	43	50	53	48	45	605.333	1733.33	50.8	538.997	1796.66	33.9833
12018	B	68.4693	75.7669	46.371	0	5	3	56	44	57	62	53	62	69	67	61	65	623.711	1675.26	49.8711	555.008	1880.13	22.8243
12019	V	71.7379	76.0868	48.5688	0	1	2	50	49	59	64	61	68	65	68	60	58	571.683	1852.18	30.7213	621.262	1877.08	39.8671
12310	B	74.642	75.3546	45.74	0	2	1	33	50	53	45	54	54	58	52	64	68	618.812	1663.37	41.5842	628.816	1831.5	30.8913
12311	V	75.4735	75.7241	49.9259	1	4	2	31	34	46	42	49	46	46	54	49	50	678.571	1646.26	50.5102	598.318	1819.14	26.4984
12312	V	75.1493	76.687	47.9924	0	1	2	37	39	52	45		71	56	55	50	53	758.73	1666.67	61.4286	660.405	1921.97	34.3931
12313	B	73.849	75.396	45.623	0	1	1	40	46	50	46	52	57	56	58	70	71	675	1750	52.0312	639.752	1785.71	36.0248
12314	V	74.2024	74.9655	43.688	0	6	1	40	45	50	47	47	53	51	53	51	46	651.685	1685.39	52.1067	639.716	1872.34	33.617
12315	B	71.5517	71.1149	50.0095	0	7	3	35	6	37	36	40	46	49	47	51	73	688.172	1572.58	47.3118	623.277	1837.67	35.2221
12316	B	71.081	75.5233	46.288	0	2	3	40	35	42	44	42	46	58	52	56	54	642.225	1694.06	37.2946	599.466	1775.7	31.2417
12317	V	74.7624	75.3297	42.2226	0	3	4	48	34	46	44		61	54	51	41	40	646.778	1634.84	45.5847	649.871	1847.55	30.3618
12318	B	74.2497	74.7912	42.9216	0	3	3	52	50	52	58	57	59	62	57	69	80	692.967	1732.42	58.1475	629.63	1811.11	35.5556
12319	V	72.6621	75.0716	49.5643	0	3	2	44	31	35	45	52	46	51	48	48	45	692.683	1674.8	50.0813	648.12	1864.66	34.2857
12320	V	75.6619	72.076	41.2827	0	2	3	39	40	60	47	53	56	57	53		65	675.237	1718.54	44.1137	619.327	1874.08	32.3572
12321	B	74.1525	74.5282	48.9944	0	3	1	49	25	51	53	50	46	53	51	58	60	702.417	1661.63	51.8127	633.117	1785.71	34.7403

## Sheet: Exp6
Animal ID	Group	Lesion Volume	% Serum	Ab Water Content	Thigh Water Content	Staircase Baseline	Staircase Day 5-6	Staircase Day 13-14	Staircase Day 24-27	Water Day 0	Water Day 1	Water Day 2	Water Day 3	Water Day 4	Water Day 5	Water Day 6	Water Day 7	Water Day 8	Water Day 9	Water Day 10	Water Day 11	Water Day 12	Water Day 13	Water Day 14
12020	Vehicle	20.0252	56.6805	71.8016	74.969	16.8333	8	7.5	10		148	216	203	202	134	121	277	219	149	191	92		82	147
12021	Vehicle	28.858	47.7515	73.4344	75.1566	15.1667	6	8	3.875
12022	Vehicle	18.8204	42.3293	69.1978	74.6889	15.3333	10.5	12.75	12.875
12023	Vehicle	19.6928	46.4349	67.6374	74.4736	6.00000*	6.25000*	6.50000*	5.88000*
12024	40 mg/kg	40.4792		70.8445	75.1743	14.1667	3.5	2.75	3		150	233	233	204	167	108	267	230	238	284	247		80	157
12025	40 mg/kg	56.3988	74.4665	71.9189	73.8353	13.8333	6	7.25	7.625
12026	40 mg/kg	6.2064	181.733	71.0041	72.8439	16.1667	9.75	13.25	12.25
12027	40 mg/kg	53.1	49.7249	70.5859	72.3472	18.1667	4.25	6.75	4.75
12028	10 mg/kg	22.9156	60.3208	72.2316	73.8021	19.1667	6.5	7.5	6.25		81	203	160	190	82	130	273	172	190	191		89	109	151
12029	10 mg/kg	57.5528	53.7401	72.6661	74.9137	16	3.5	4.75	6.125
12030	10 mg/kg	26.898	42.0524	74.7652	74.2129	10.3333	5	5.25	5.625
12031	10 mg/kg	40.0328	47.0472	69.0471	75.1244	13.8333	3.25	4	6.5
12032	40 mg/kg	36.804	45.4506	70.1755	73.9954	16.8333	4.75	6	6.5		124	193	179	190	110	149	275	220	253	274		85	121	159
12033	40 mg/kg	9.5508	47.0646	69.0279	65.742	17	3.25	3.75	4.5
12034	40 mg/kg	34.4612	42.1895	72.5491	75.1438	10.1667	9.25	9.75	11.5
12035	40 mg/kg	49.4396	41.3082	74.6367	75.5975	17.8333	0.75	2.75	4.875
12036	40 mg/kg	37.6988	46.5404	73.0487	75.2377	11.1667	8.75	10.75	11.875	264	166	227	216	221		199	146	199	52	251	267	250	304	202
12037	40 mg/kg	38.3388	44.5038	71.6697	76.29	6.000000*	3.75000*	3.25000*	2.87500*
12038	40 mg/kg	45.026	49.5602	72.4791	75.6965	15.5	5.25	5.75	6.25
12039	40 mg/kg	18.9072	39.4473	72.9591	77.46	13.6667	15	17	14.75
12040	40 mg/kg	16.6988	54.1336	73.9008	76.1759	15.1667	15.25	13.25	16.875	251	147	214	199	223		217	284	230	280	234	252	221	111	215
12041	40 mg/kg	30.0336	43.0492	71.2797	74.9917	13	3.75	6	5.75
12042	40 mg/kg	24.648	48.9688	74.4589	76.3909	17.1667	9.25	10.25	12.25
12043	40 mg/kg	36.2968	47.5369	71.3887	77.3492	9.66667	7	9.75	7.375
12044	Vehicle	48.7672	51.0017	74.424	76.0606	18.5	8	10	8.875	321	152	215	204		143	213	169	249	34	234	33	255	129	221
12045	Vehicle	39.826	47.1606	75.2424	76.5497	11.3333	1.5	3.25	3.625
12046	Vehicle	51.6172	46.7157	65.5344	75.5883	12.3333	4.25	5.5	4.875
12047	Vehicle	38.6044	48.2487	61.7259	71.1058	9.66667	8	8.5	10.75
12048	10 mg/kg	23.5272	50.9579	72.8486	75.222	17.6667	8.5	6	6	274	105	200	178		114	165	297	217	229	250	215	233	104	176
12049	10 mg/kg	21.228	47.9875	73.1634	76.2182	18.3333	5.75	5.25	6.625
12050	10 mg/kg	58.0904	43.3377	71.8328	75.4096	18	6	6.25	5.875
12051	10 mg/kg	65.2244	58.9868	72.3671	74.1636	13.6667	3.75	4	4.875
12052	10 mg/kg	29.8904	46.5457	71.8212	74.7862	17.6667	7.75	13.5	11.5	254	153	209	214	223	139	175	290	217	225	201	212	220	147	201
12053	10 mg/kg	46.764	77.5538	73.381	74.9236	10.1667	11.25	10.75	12.5
12054	10 mg/kg	18.268	48.2903	74.968	76.228	14.1667	4.75	6.25	10.875
12055	10 mg/kg	39.834	43.6339	69.9009	73.7927	9.5	2.5	4	5.875
12056	Vehicle	19.2096	52.1846	72.5406	71.1956	15.5	12.25	13.25	13.75	214	101	164	183	173	202	78	118	178	206	175	165	210	63	151
12057	Vehicle	29.0328	51.1253	74.877	72.5455	20.3333	2.75	4.25	10.25
12058	Vehicle	20.9808	47.8926	69.6736	74.2642	14.1667	5.5	6.5	5.375
12059	Vehicle	57.4308	50.8011	75.0332	75.4398	14.8333	5.75	7	6.625
12060	10 mg/kg	22.368	47.075	71.9405	74.2424	19.8333	7.75	9.25	8.75	252	162	210	200	216	81	143	262	234	232	237	234	246	102	159
12061	10 mg/kg	25.2708	45.544	71.7792	75.1241	12.3333	5.75	5.25	5.75
12062	10 mg/kg	31.8996	51.5997	73.247	73.6951	11.8333	6	5.25	9.625
12063	10 mg/kg	20.0312	46.8588	73.4977	76.0815	13.1667	8	8	11
12064	Vehicle	22.6696	47.768	73.9125	78.7456	16	7.25	3.75	6.375	229	96	191	204	172	61	161	263	172	191	177	194	197	89	146
12065	Vehicle	35.3008	45.9432	73.0358	74.9461	12.5	5.25	6	5.75
12066	Vehicle	14.3416	47.0546	74.6028	76.064	16.1667	9.25	7.5	9.625
12067	Vehicle	43.1164	42.1925	72.8614	75.2296	10	4.75	7.75	5.875
*Water values are by cage (groups of 4 animals)
